# Supplementary material for: Caesarean section or vaginal delivery for low-risk pregnancy? Helping women make an informed choice in low- and middle-income countries
Source: PLOS Glob Public Health. 2022 Nov 14;2(11):e0001264. doi: 10.1371/journal.pgph.0001264 (PMC10022020; doi:10.1371/journal.pgph.0001264)
Supplement: S1 Table — (ZIP) [file pgph.0001264.s001.zip]

Archive with 11 entries (10 files):
- S1_Table/
- S1_Table/S1_Table_5.tif
- __MACOSX/S1_Table/._S1_Table_5.tif
- S1_Table/S1_Table_4.tif
- __MACOSX/S1_Table/._S1_Table_4.tif
- S1_Table/S1_Table_1.tif
- __MACOSX/S1_Table/._S1_Table_1.tif
- S1_Table/S1_Table_3.tif
- __MACOSX/S1_Table/._S1_Table_3.tif
- S1_Table/S1_Table_2.tif
- __MACOSX/S1_Table/._S1_Table_2.tif
