# Supplementary material for: Caesarean section or vaginal delivery for low-risk pregnancy? Helping women make an informed choice in low- and middle-income countries
Source: PLOS Glob Public Health. 2022 Nov 14;2(11):e0001264. doi: 10.1371/journal.pgph.0001264 (PMC10022020; doi:10.1371/journal.pgph.0001264)
Supplement: S2 Text — (ZIP) [file pgph.0001264.s003.zip]

Archive with 11 entries (10 files):
- S2_Text/
- S2_Text/S2_Text_1.tif
- __MACOSX/S2_Text/._S2_Text_1.tif
- S2_Text/S2_Text_3.tif
- __MACOSX/S2_Text/._S2_Text_3.tif
- S2_Text/S2_Text_2.tif
- __MACOSX/S2_Text/._S2_Text_2.tif
- S2_Text/S2_Text_5.tif
- __MACOSX/S2_Text/._S2_Text_5.tif
- S2_Text/S2_Text_4.tif
- __MACOSX/S2_Text/._S2_Text_4.tif
